# Supplementary material for: Model for successful development and implementation of Cyber Security Operations Centre (SOC)
Source: PLoS One. 2021 Nov 19;16(11):e0260157. doi: 10.1371/journal.pone.0260157 (PMC8604312; doi:10.1371/journal.pone.0260157)
Supplement: S1 File — (XLSX) [file pone.0260157.s002.xlsx]

## Sheet: Sheet1
							SOC1	SOC2	SOC3	SOC4	SOC5	SOC6	SOC7	S0C8	S0C9	S0C10	SOC11	SOC12	SOC13	SOC14	SOC15	SOC16	SOC17	SOC18	SOC19	FKS1	FKS2	FKS3	FKS4	FKS5	FKS6	FKS7	FKS8	FKS9	FKS10	FKS11	FKS12	FKS13	FKS14	FKS15	FKS16	FKS17	MPT1	MPT2	MPT3	MPT4	MPT5	MPT6	MPT7
	Genders	Education Level	Experience	Expertise (s)	Profesional Cert	Experience with SOC	Do you know about SOC?	Do you know the reason for setting up SOC?	Do you know the role and responsibilities of SOC?	Do you know why SOC is established in the organization?	Does your organization implement SOC?	Has your organization monitored by any SOC?	Do you know any existing SOC?	Do you know the type of model used to develop and implement the SOC?	Do you know the standards that apply to developing and implementing SOC?	Is the existing SOC framework working effectively and efficiently?	Is the SOC implemented by the organization meets the goals and objectives?	Do you know the difference between the SOC frameworks implemented locally and abroad?	Do academic and research literature assist in the development and implementation of SOC?	Do you know the minimum functions required for the SOC?	Do you know the basis for selecting the SOC functions during development?	Are the existing functions of SOC in line with current technology development?	Are the existing functions in SOC capable of identifying the latest cyberattacks?	Do you know the factors that contribute to the success of SOC development and implementation?	Do you believe certain factors can contribute to the success of SOC development and implementation?	Do you agree that several specific factors determine the success of the SOC?	Do you agree that the top management support factors can determine the success of SOC?	Do you agree that financial factors can determine the success of the SOC?	Do you agree that strategic factors determine the success of the SOC?	Do you agree that human factors can determine the success of the SOC?	Do you agree that the process factors can determine the success of SOC?	Do you agree that technological factors can determine the success of SOC?	Do you agree that environmental factors can determine the success of the SOC?	Do you agree that analysis and reporting can determine the success of SOC?	Do you agree that the physical space factor can determine the success of the SOC?	Do you agree that the improvement factors can determine the success of SOC?	Do you agree that all the above factors influence the success of the SOC?	Are there any of these factors that have been implemented in an organization to ensure the success of SOC?	Do you agree that all of the above factors should be implemented in determining the success of SOC?	Do you agree that not all of the above factors should be implemented to determine the success of SOC development and implementation?	Do you agree that humans, processes, and technologies are interrelated in determining the success of SOC?	Do you agree that humans, processes, and technologies are equally important in determining the success of SOC?	Do you agree that the officer in charge of the SOC should have the necessary knowledge and skills?	Do you agree that an officer on duty in the SOC should be aware in the field of security monitoring?	Do you agree that the officer in charge of the SOC needs to know in the field of threat intelligence?	Do you agree that an officer on duty in the SOC should be knowledgeable in the area of incident management?	Do you agree that an officer on duty in the SOC should be knowledgeable in the forensic field?	Do you agree that knowledge in the areas mentioned above is critical for a practitioner in charge of SOC?	Do you agree that there are other areas of knowledge and skills required for officers working in SOC?
	woman	Master	more than 10 years	other		less than 2 years	1	1	1	1	3	1	1	3	2	1	1	2	1	2	3	3	1	3	1	5	5	4	4	4	5	5	4	4	4	4	4	4	4	4	5	5	4	4	4	4	4	4	4
	woman	Master	less than 2 years	Cyber security management		less than 2 years	1	1	1	1	2	3	3	2	2	3	3	2	1	2	2	3	1	2	1	4	5	5	4	4	4	5	4	4	4	4	4	3	4	3	4	4	4	4	4	5	4	5	4
	woman	Master	more than 10 years	Cyber security management; other		less than 2 years	1	1	3	1	1	1	1	2	2	3	3	2	1	2	2	3	3	2	1	5	5	5	5	5	5	3	5	5	3	5	5	3	5	1	5	5	4	4	4	5	3	4	5
	man	Master	2-5 years	Cyber security management; forensic management		6-10 years	1	1	1	1	1	2	1	1	1	1	1	1	3	1	1	2	2	1	1	4	5	5	5	5	5	5	4	4	3	5	4	3	4	4	5	4	5	4	3	3	3	3	4
	woman	Bachelor	more than 10 years	other		less than 2 years	1	1	1	1	2	3	1	3	3	3	3	2	1	1	2	1	1	1	1	3	5	4	3	4	4	4	4	4	2	4	4	2	3	3	5	3	5	4	4	4	4	4	3
	man	Master	6-10 years	network management; cyber security management		less than 2 years	1	1	1	1	1	1	1	3	3	3	3	2	1	1	2	2	1	1	1	4	5	5	4	4	5	3	5	4	3	4	4	4	4	4	4	4	3	4	3	4	3	4	4
	man	Master	2-5 years	Cyber security management; forensic management		6-10 years	1	1	1	1	1	2	1	1	1	1	1	1	3	1	1	2	2	1	1	4	5	5	5	5	5	5	4	4	3	5	4	3	4	4	5	4	5	4	3	3	3	3	4
	man	Master	2-5 years	Cyber security management; forensic management		6-10 years	1	1	1	1	1	2	1	1	1	1	1	1	3	1	1	2	2	1	1	4	5	5	5	5	5	5	4	4	3	5	4	3	4	4	5	4	5	4	3	3	3	3	4
	man	Master	6-10 years	network management; cyber security management		less than 2 years	1	1	1	1	1	1	1	3	3	3	3	2	1	1	2	2	1	1	1	4	5	5	4	4	5	5	5	4	3	4	4	4	4	4	4	4	3	4	3	4	3	4	4
	woman	Bachelor	2-5 years	other		less than 2 years	2	1	1	1	3	3	1	2	2	3	3	2	1	3	3	3	3	3	1	4	5	5	5	5	5	5	5	4	4	4	4	4	4	2	5	5	5	5	4	4	3	4	4
	woman	Master	less than 2 years	Cyber security management		less than 2 years	1	1	1	1	1	1	1	3	3	1	1	3	1	1	1	1	1	1	1	4	5	5	5	5	4	5	5	4	4	4	4	4	4	3	5	5	5	4	4	4	4	4	4
	woman	Master	more than 10 years	other		6-10 years	1	1	1	1	2	1	1	2	2	3	3	2	1	1	3	1	3	1	1	4	4	4	4	4	4	4	3	4	3	4	4	4	3	4	4	4	4	3	3	4	3	4	4
	man	Bachelor	more than 10 years	other		less than 2 years	1	1	2	1	2	1	1	2	1	2	1	1	1	1	2	2	2	2	1	4	5	5	4	4	4	4	4	4	4	4	4	4	4	4	4	4	5	4	4	4	4	4	4
	woman	Master	more than 10 years	Cyber security management	ITDRP	2-5 years	1	1	1	1	2	1	1	3	3	3	1	3	1	1	3	3	1	3	1	4	5	5	5	5	5	5	4	3	3	4	4	4	4	3	4	4	5	5	4	4	4	4	3
	woman	Master	more than 10 years	Cyber security management; other		less than 2 years	1	1	3	1	1	1	1	2	2	3	3	2	1	2	2	3	3	2	1	5	5	5	5	5	5	3	5	5	3	5	5	3	5	1	5	5	4	4	4	5	3	4	5
	woman	Master	less than 2 years	Cyber security management		less than 2 years	1	1	1	1	2	3	3	2	2	3	3	2	1	2	2	3	1	2	1	4	5	5	4	4	4	4	4	4	4	4	4	3	4	3	4	4	4	4	4	5	4	4	4
	man	Bachelor	more than 10 years	network management; cyber security management	ISMS Lead Auditor	less than 2 years	1	1	1	1	1	1	1	3	3	1	1	2	1	2	3	1	1	1	1	4	5	4	4	5	5	4	4	4	5	4	4	4	4	3	4	3	4	4	3	5	5	4	3
	man	Bachelor	more than 10 years	network management		less than 2 years	1	1	1	1	2	1	1	2	2	1	1	2	2	1	2	3	3	3	1	4	5	4	5	5	5	5	5	5	4	5	5	4	5	4	5	5	5	5	5	5	5	5	4
	woman	Bachelor	more than 10 years	forensics management	CEH	less than 2 years	1	1	1	1	2	1	1	3	3	1	3	2	3	1	3	1	1	1	1	5	5	5	5	5	5	5	5	5	4	5	4	4	3	5	5	5	5	5	4	5	3	5	5
	woman	Bachelor	more than 10 years	Cyber security management	ABCP, ISMS LA	6-10 years	2	2	2	2	2	2	1	2	2	3	3	2	1	1	2	3	3	2	1	5	5	5	5	5	5	5	5	5	5	5	5	5	5	1	5	5	5	5	5	5	1	5	5
	man	Bachelor	more than 10 years	network management; cyber security management	CEH, ISMS	6-10 years	1	1	1	1	2	1	1	3	3	3	1	2	1	1	3	1	1	1	1	5	5	5	5	5	5	5	4	5	5	4	5	5	5	3	5	5	5	5	5	5	4	5	5
	man	Master	6-10 years	network management; cyber security management	CEH, ISMS	6-10 years	1	1	1	1	2	1	1	2	2	2	1	2	1	1	3	1	1	1	1	5	5	5	5	5	5	5	4	4	4	4	5	5	4	4	5	5	5	5	5	5	3	5	5
	man	Master	6-10 years	network management; cyber security management	CEH, ISMS	6-10 years	1	1	1	1	2	1	1	2	2	2	1	2	1	1	3	1	1	1	1	5	5	5	5	5	5	5	4	4	4	4	5	5	4	4	5	5	5	5	5	5	3	5	5
	man	Bachelor	more than 10 years	other		more than 10 years	3	3	3	3	2	2	1	1	2	2	3	2	3	3	3	3	3	3	3	3	4	4	4	4	4	4	4	4	4	4	4	3	4	4	4	4	4	4	4	4	4	4	4
	man	Bachelor	more than 10 years	Cyber security management; other		2-5 years	1	1	1	1	2	1	1	3	3	1	1	2	1	1	3	1	1	1	1	4	5	5	5	5	5	5	5	5	4	5	5	4	3	5	5	5	5	5	5	5	5	5	5
	man	Master	more than 10 years	network management; cyber security management		less than 2 years	3	1	3	3	2	1	1	2	3	3	3	2	1	1	1	3	1	3	1	4	4	2	4	4	4	5	4	4	4	4	4	3	3	3	5	4	4	4	4	4	3	4	4
	woman	Bachelor	6-10 years	other		2-5 years	1	1	1	1	2	1	1	2	2	2	3	2	1	1	3	1	1	1	1	5	5	5	5	5	5	5	4	5	4	5	5	5	5	3	5	5	5	5	5	5	5	5	5
	woman	Diploma	6-10 years	other		less than 2 years	1	1	1	1	2	1	1	2	2	3	3	2	1	1	2	1	1	1	1	5	5	5	5	5	5	5	5	5	5	5	5	5	3	5	5	5	5	5	5	5	4	5	5
	woman	Diploma	6-10 years	Cyber security management; other		6-10 years	1	1	1	1	1	1	1	3	3	3	1	3	3	1	3	1	1	3	1	4	5	5	5	5	5	5	4	4	4	4	4	5	3	4	5	5	5	5	4	5	4	5	5
	woman	Diploma	6-10 years	Cyber security management		6-10 years	1	1	1	1	1	1	1	1	1	1	1	3	3	1	1	1	1	1	1	5	5	5	5	5	5	5	4	4	3	4	5	5	3	5	5	5	5	5	5	5	5	5	5
	man	Diploma	more than 10 years	Cyber security management; other		6-10 years	1	1	1	1	2	1	1	3	3	1	1	3	3	1	3	3	1	3	1	5	5	4	5	5	5	5	4	4	3	5	5	4	3	5	5	5	5	5	5	5	5	5	5
	man	Diploma	more than 10 years	Cyber security management; other		6-10 years	1	1	1	1	2	1	1	3	3	1	1	3	3	1	3	3	1	3	1	5	5	4	5	5	5	5	4	4	3	5	5	4	3	5	5	5	5	5	5	5	5	5	5
	man	Master	more than 10 years	Cyber security management	CEH, CHFI	less than 2 years	3	1	3	1	1	1	1	2	2	3	1	2	1	1	2	2	3	2	1	5	5	5	5	5	5	4	4	5	4	4	5	3	4	2	4	4	4	4	4	5	4	4	3
	woman	Master	more than 10 years	network management; cyber security management; forensic management; other	CEH, ISMS	less than 2 years	1	1	1	1	1	1	1	1	1	1	1	1	1	1	1	1	2	1	1	5	4	4	4	5	5	5	4	4	4	5	5	4	3	3	5	5	5	5	5	5	5	5	4
	man	Master	more than 10 years	cyber security management; forensic management	CTFL & CDFR	2-5 years	1	1	1	1	2	1	1	3	3	1	1	2	1	1	1	1	1	1	1	5	5	5	5	5	5	4	4	5	4	5	5	4	5	3	5	5	5	5	5	5	5	5	5
	woman	Master	6-10 years	network management		2-5 years	1	1	3	1	2	2	1	3	2	3	3	3	1	3	2	1	1	3	1	4	5	5	5	5	5	5	5	5	5	5	5	5	5	5	5	5	5	5	5	5	5	5	5
	woman	Ph.D	more than 10 years	network management; cyber security management; forensic management	NLP dan CISAM	less than 2 years	1	1	1	1	2	1	1	1	1	1	1	1	1	1	1	1	1	1	1	5	5	5	5	5	5	5	5	5	5	5	5	5	5	1	5	5	5	5	5	5	5	5	5
	woman	Diploma	more than 10 years	Cyber security management		6-10 years	1	1	1	1	2	1	1	2	2	2	3	2	3	1	1	2	1	1	1	5	5	5	5	5	5	5	4	5	5	4	4	4	5	2	5	5	5	5	5	5	4	5	4
	man	Master	more than 10 years	cyber security management; forensic management	ITDRP, CEH	6-10 years	1	1	1	1	1	1	1	1	1	1	1	3	1	1	1	1	1	1	1	5	5	5	5	5	5	5	4	5	5	5	5	5	5	3	5	5	5	5	5	5	5	5	5
	man	Bachelor	more than 10 years	other		more than 10 years	3	3	3	3	2	2	1	1	2	2	3	2	3	3	3	3	3	3	3	3	4	4	4	4	4	4	4	4	4	4	4	3	4	4	4	4	4	4	4	4	4	4	4
	man	Master	more than 10 years	Cyber security management	CEH, CHFI	less than 2 years	3	1	3	1	1	1	1	3	2	3	1	2	1	1	2	2	3	2	1	5	5	5	5	5	5	4	4	5	4	4	5	3	4	2	4	4	4	4	4	5	4	4	3
	man	Master	more than 10 years	cyber security management; forensic management	CTFL & CDFR	2-5 years	1	1	1	1	2	1	1	3	3	1	1	2	1	1	1	1	1	1	1	5	5	5	5	5	5	4	4	5	4	5	5	4	5	3	5	5	5	5	5	5	5	5	5
	woman	Bachelor	more than 10 years	Cyber security management	ABCP, ISMS LA	6-10 years	2	2	2	2	2	2	1	3	2	3	3	2	1	1	2	3	3	2	1	5	5	5	5	5	5	5	5	5	5	5	5	5	5	1	5	5	5	5	5	5	1	5	5
	man	Bachelor	more than 10 years	other		more than 10 years	3	3	3	3	2	2	1	1	2	2	3	2	3	3	3	3	3	3	3	3	4	4	4	4	4	4	4	4	4	4	4	3	4	4	4	4	4	4	4	4	4	4	4
	woman	Master	6-10 years	other		less than 2 years	1	1	2	1	3	1	1	1	1	3	3	3	1	1	1	3	3	3	1	5	5	5	5	5	5	5	5	5	5	5	5	5	5	2	5	5	5	5	5	5	5	5	5
	woman	Master	6-10 years	other		less than 2 years	1	1	2	1	3	1	1	1	1	3	3	3	1	1	1	3	3	3	1	5	5	5	5	5	5	5	5	5	5	5	5	5	5	2	5	5	5	5	5	5	5	5	5
	woman	Diploma	6-10 years	Cyber security management		6-10 years	1	1	1	1	1	1	1	1	1	1	1	3	3	1	1	1	1	1	1	5	5	5	5	5	5	5	4	4	3	4	5	5	3	5	5	5	5	5	5	5	5	5	5
	woman	Master	more than 10 years	other		less than 2 years	1	1	1	1	3	1	1	3	2	1	1	2	1	2	3	3	1	3	1	5	5	4	4	4	5	5	4	4	4	4	4	4	4	4	5	5	4	4	4	4	4	4	4
	man	Bachelor	2-5 years	Cyber security management; other		2-5 years	1	1	1	1	2	1	1	2	2	2	2	2	3	2	2	2	3	3	1	4	5	5	5	5	4	5	5	5	4	4	4	4	3	4	5	5	4	4	4	5	4	4	4
	man	Bachelor	2-5 years	Cyber security management; other		2-5 years	1	1	1	1	2	1	1	2	2	2	2	2	3	2	2	2	3	3	1	4	5	5	5	5	4	5	5	5	4	4	4	4	3	4	5	5	4	4	4	5	4	4	4
	man	Bachelor	2-5 years	Cyber security management; other		2-5 years	1	1	1	1	2	1	1	2	2	2	2	2	3	2	2	2	3	3	1	4	5	5	5	5	4	5	5	5	4	4	4	4	3	4	5	5	4	4	4	5	4	4	4
	woman	Diploma	6-10 years	Cyber security management; other		6-10 years	1	1	1	1	1	1	1	3	3	3	1	3	3	1	3	1	1	3	1	4	5	5	5	5	5	5	4	4	4	4	4	5	3	4	5	5	5	5	4	5	4	5	5
	woman	Bachelor	6-10 years	other		2-5 years	1	1	1	1	2	1	1	3	3	3	3	3	3	3	3	3	3	3	1	4	5	5	5	5	5	5	4	3	3	4	4	3	3	4	5	5	5	4	4	4	4	5	4
	man	Master	more than 10 years	network management; cyber security management; forensic management	CISSP, CEH, ISMS, CCNA	more than 10 years	1	1	1	1	1	1	1	1	1	1	1	3	1	1	1	1	1	1	1	5	5	5	5	5	5	5	5	5	5	5	5	5	5	5	5	5	5	5	5	5	5	5	5
	man	Bachelor	6-10 years	other		less than 2 years	2	2	2	2	3	3	2	2	2	3	3	2	3	2	2	3	3	2	1	4	5	5	3	5	5	5	4	5	3	5	4	3	4	4	4	4	4	4	4	4	4	4	4
	man	Master	6-10 years	network management; other		2-5 years	1	1	1	1	2	1	1	1	1	1	1	3	3	1	1	1	1	1	1	5	5	5	5	5	5	5	5	5	4	5	5	4	5	2	5	5	5	5	5	5	5	5	5
	woman	Diploma	6-10 years	Cyber security management; other		2-5 years	1	1	3	1	2	1	1	2	2	2	1	2	1	1	3	3	1	3	1	4	5	4	4	4	5	5	4	5	4	3	5	4	5	4	5	5	5	5	5	5	5	5	4
	man	Master	6-10 years	network management; other		2-5 years	1	1	1	1	2	1	1	1	1	1	1	3	3	1	1	1	1	1	1	5	5	5	5	5	5	5	5	5	4	5	5	4	5	2	5	5	5	5	5	5	5	5	4
	man	Bachelor	more than 10 years	other		2-5 years	1	1	1	1	1	1	1	2	2	3	3	2	3	1	2	3	3	2	1	4	4	5	4	5	4	5	4	4	4	4	4	4	4	2	4	4	4	4	4	4	2	3	4
	woman	Ph.D	more than 10 years	other	Ipv4	less than 2 years	1	1	1	1	1	1	1	2	2	3	3	2	1	1	3	3	1	3	1	4	5	5	5	5	5	5	4	4	4	4	4	4	4	3	4	4	4	3	4	4	4	4	3
	woman	Ph.D	more than 10 years	other	Ipv4	less than 2 years	1	1	1	1	1	1	1	2	2	3	3	2	1	1	3	3	1	3	1	4	5	5	5	5	5	5	4	4	4	4	4	44	4	3	4	4	4	3	4	4	4	4	3
	woman	Ph.D	more than 10 years	other	Ipv4	less than 2 years	1	1	1	1	1	1	1	2	2	3	3	2	1	1	3	3	1	3	1	4	5	5	5	5	5	5	4	4	4	4	4	4	4	3	4	4	4	3	4	4	4	4	3
	man	Master	more than 10 years	network management; cyber security management		less than 2 years	1	1	1	1	1	1	1	3	3	3	3	2	1	1	2	2	1	1	1	4	5	5	4	4	5	5	5	4	3	4	4	4	4	4	4	4	3	4	3	4	3	4	4
[truncated: 30 more columns]
